# Supplementary material for: TANK prevents IFN-dependent fatal diffuse alveolar hemorrhage by suppressing DNA-cGAS aggregation
Source: Life Sci Alliance. 2021 Nov 24;5(2):e202101067. doi: 10.26508/lsa.202101067 (PMC8616552; doi:10.26508/lsa.202101067)
Supplement: Supplementary file 1 [file LSA-2021-01067_SdataF1.xlsx]

## Sheet: Fig. 1A
Survival rate (X100%)
Days after pristane treatment	WT	Days after pristane treatment	Tank-/-
0	1	0	1
19	1	6	1
19	0.928571	6	0.954545
40	0.928571	7	0.954545
		7	0.863636
		8	0.863636
		8	0.636364
		9	0.636364
		9	0.636364
		10	0.636364
		10	0.520661
		11	0.520661
		11	0.46281
		13	0.46281
		13	0.404959
		14	0.404959
		14	0.231405
		19	0.231405
		19	0.173554
		30	0.173554
		30	0.115702
		40	0.115702

## Sheet: Fig. 1B
Number of mice with DAH after pristane treatment	WT d7	Tank–/– d7
no AH	8	3
Difffuse AH	1	9

## Sheet: Fig. 1D
Quantification of C3 and IgM positive cells
Integrated Density/Field	WT					Tank–/–
UT	87319	99511	112463	97254	115367	498322	395790	251316	437142	567193
d6	193235	297291	224738	210835	249737	1160676	1220931	1576941	1872199	1608343

## Sheet: Fig. 1F
TUNEL positive cells (%)
	WT			Tank–/–
UT	3.1	2.72		3.85	3.64	3.06
d1	3.44	3.31	3.42	6.55	6.44	8.14
