# Supplementary material for: TANK prevents IFN-dependent fatal diffuse alveolar hemorrhage by suppressing DNA-cGAS aggregation
Source: Life Sci Alliance. 2021 Nov 24;5(2):e202101067. doi: 10.26508/lsa.202101067 (PMC8616552; doi:10.26508/lsa.202101067)
Supplement: Supplementary file 2 [file LSA-2021-01067_SdataF2.xlsx]

## Sheet: Fig. 2A
Survival rate (X100%)
Days after pristane treatment	WT	Days after pristane treatment	Tank-/-	Days after pristane treatment	Tank-/-Il6-/-	Days after pristane treatment	Tank-/-Ifnr2-/-
0	1	0	1	0	1	0	1
19	0.95	4	0.974359	6	0.9	14	0.933333
40	0.95	4	0.948718	7	0.8	40	0.933333
		6	0.923077	7	0.7
		7	0.897436	7	0.6
		7	0.871795	13	0.5
		7	0.846154	16	0.4
		8	0.820513	16	0.3
		8	0.794872	16	0.2
		8	0.769231	40	0.2
		8	0.74359	40	0.2
		8	0.717949
		8	0.692308
		8	0.666667
		8	0.666667
		9	0.666667
		9	0.666667
		10	0.637681
		10	0.608696
		11	0.57971
		12	0.550725
		13	0.521739
		14	0.492754
		14	0.463768
		14	0.434783
		16	0.405797
		19	0.376812
		19	0.347826
		19	0.318841
		19	0.289855
		23	0.26087
		29	0.231884
		30	0.202899
		40	0.202899

## Sheet: Fig. 2B
Number of mice with DAH after pristane treatment	WT d7	Tank d7	Il6–/–Tank–/– d7	Ifnar2–/–Tank–/– d7
no AH	8	3	6	6
Difffuse AH	1	9	18	3

## Sheet: Fig. 2C
serum anti-dsDNA Ab (OD405)
Untreated				Pristane treated
WT	Tank–/–	Il6–/–Tank–/–	Infar2–/–Tank–/–	WT	Tank–/–	Il6–/–Tank–/–	Infar2–/–Tank–/–
0.238	0.882	0.494	3.137	0.484	1.396	0.602	2.303
0.173	0.697	0.45	1.713	0.799	1.028	0.386	1.803
0.207	1.111	0.38	3.458	0.899	1.255	1.328	1.611
0.22	0.98	0.354	1.837	0.317	0.968	1.885	1.431
0.216	0.73	1.069	1.55	0.46	0.773	0.594	1.536
0.583	0.657		1.582	2.415	2.059	1.018	1.595
0.671	0.803	0.149	0.808	1.226	0.938		1.752
0.619	0.676	0.551	1.314	2.365	1.195		2.647
0.397	0.804	0.433	2.625	1.281	1.085		1.358
	0.472	0.503	1.02	0.576	0.808		1.898
	0.799		1.73		0.901		2.229
			2.605				1.871

## Sheet: Fig. 2D
serum IgG1 (mg/ml)									serum IgM (mg/ml)
Untreated				Pristane treated					Untreated				Pristane treated
WT	Tank–/–	Il6–/–Tank–/–	Infar2–/–Tank–/–	WT	Tank–/–	Il6–/–Tank–/–	Infar2–/–Tank–/–		WT	Tank–/–	Il6–/–Tank–/–	Infar2–/–Tank–/–	WT	Tank–/–	Il6–/–Tank–/–	Infar2–/–Tank–/–
502.597	746.765	28.7579	2600.65	311.416	501.949	134.872	2284.69		477.389	1513.77	1088.04	7139.96	1530.21	2342.91	1006.93	3386.63
478.052		249.305	1325.29	152.527	368.195	60.2754	1053.4		279.982	1301.89	679.381	2570.07	1394.76	2280	200.029	4308.04
491.596	1095.13	125.191	2629.37	952.146	962.708	372.264	1814.76		391.03	1949.68	847.04	0.320926	2296.45	2538.26	10.5551	2173.14
772.789	809.763	240.741	2014.26	579.935	843.6	1443.19	1239.38		490.626	1827.75	622.713	1621.66	891.381	2147.67	10210.2	3338.03
320.117	842.876	27.6444	1398.89	214.373	418.006	502.077	1043.26		522.172	1389.41	1147.98	3145.76	1187.06	1746.46	1390.58	3166.62
757.99	449.192	29.8594	1148.83	378.24	323.227	312.698	487.721		1315.07	939.366	0	2173.14	2722.27	4693.16	2979.83	32.0068
600.554	595.887	1451.89	738.375	485.785	407.24		2011.02		893.905	944.423	87.1949	1312.43	4245.64	2072.26		26.0923
527.312	660.511	38.31	1300.34	615.939	718.891		3004.55		830.85	1365.41	1644.62	1720.64	4649.08	2552.36		2746.57
	1482.8	366.593	2288.36	300.866	617.951		2033.65		906.525	1145.76	1126.55	3830.95	3876.48	4096.76		3855.51
643.552		308.863	1229.35	247.683	350.039		1491.48		676.603	820.764	1556.71	2303.05	1010.3	2570.07		4427.31
	642.199		677.564		371.96		2500			929.257		4531.95		1925.61		4649.81
			2454.58				2587.62					7030.45				4535.08
			2259.13				1671.77					7597.75				4680.03
																4785.24
