# Supplementary material for: TANK prevents IFN-dependent fatal diffuse alveolar hemorrhage by suppressing DNA-cGAS aggregation
Source: Life Sci Alliance. 2021 Nov 24;5(2):e202101067. doi: 10.26508/lsa.202101067 (PMC8616552; doi:10.26508/lsa.202101067)
Supplement: Supplementary file 3 [file LSA-2021-01067_SdataF3.xlsx]

## Sheet: Fig. 3A
	Numbers of PEC
Days after pristane treatment	WT			Tank–/–
0	2772000	3992000	2520000	2100000	3990000	2814000
1	7140000	8122000	7900000	10630000	13050000	9996000
4	8220000	9082000	8107000	7160000	9032000	8014000

## Sheet: Fig. 3C
	Numbers of Ly6Chigh Monocytes								Neutrophils								pDC
Days after pristane treatment	WT			Tank–/–				Days after pristane treatment	WT			Tank–/–				Days after pristane treatment	WT			Tank–/–
0	19251.1	15340.4	14318	7618.41	18049.3	14771.1		0	50.0529	18.4084	21.477	7.61841	14.0785	7.23786		0	50.0529	18.4084	21.477	7.61841	14.0785
1	366162	318785	738460	1.55428e+06	1.84314e+06	1.19936e+06		1	66275.2	138308	124061	191176	248605	127152		1	365642	438264	243326	1135464	1431328	1204908
4	916479	643211	726600	1129000	1373334	1275541		4	116114	63292	91551.6	138867	168920	116198		4	616383	456747	572545	509205	252642

## Sheet: Fig. 3D
	Ifnb (Relative expression)								Isg15 (Relative expression)								Cxcl10 (Relative expression)
Days after pristane treatment	WT			Tank–/–				Days after pristane treatment	WT			Tank–/–				Days after pristane treatment	WT			Tank–/–
0	1.01269	1.08846	0.907221	1.13301	1.15872	1.14607		0	1.02434	0.893456	1.09265	1.25827	1.37782	1.10427		0	1.01133	1.22001	0.810486	1.3378	1.24415	1.19481
1	2.51386	2.36722	2.55236	5.66355	5.98371	5.95076		1	41.7557	51.5499	50.1197	84.861	90.7273	88.1669		1	3.38238	3.58352	3.37939	26.2193	28.6657	30.2375
4	0.161725	0.154784	0.350973	11.7342	10.4314	10.7131		4	11.2842	9.98811	11.3641	27.9035	26.8876	28.8851		4	7.04975	6.51988	6.77415	16.0395	13.9967	17.4131
