# Supplementary material for: TANK prevents IFN-dependent fatal diffuse alveolar hemorrhage by suppressing DNA-cGAS aggregation
Source: Life Sci Alliance. 2021 Nov 24;5(2):e202101067. doi: 10.26508/lsa.202101067 (PMC8616552; doi:10.26508/lsa.202101067)
Supplement: Supplementary file 5 [file LSA-2021-01067_SdataF5.xlsx]

## Sheet: Fig. 5A
Survival rate (X100%)
Days after pristane treatment	WT	Days after pristane treatment	Tmem173 gt/gt Tank-/-	Days after pristane treatment	Tlr7-/-Tank-/-	Days after pristane treatment	Myd88-/-Tank-/-	Days after pristane treatment	Mavs-/-Tank-/-	Days after pristane treatment	Tank-/-
0	1	0	1	0	1	0	1	0	1	0	1
40	1	9	0.928571	14	0.909091	7	0.923077	7	0.933333	4	0.95
		11	0.857143	14	0.818182	12	0.846154	8	0.866667	4	0.9
		20	0.785714	17	0.727273	12	0.769231	9	0.8	7	0.85
		40	0.785714	20	0.636364	12	0.692308	10	0.733333	8	0.8
				20	0.545455	12	0.615385	10	0.666667	8	0.75
				40	0.545455	12	0.538462	11	0.6	8	0.7
						20	0.461538	11	0.533333	8	0.65
						20	0.384615	15	0.466667	8	0.6
						40	0.384615	18	0.4	8	0.55
								40	0.4	9	0.5
										12	0.45
										16	0.4
										19	0.35
										19	0.3
										19	0.25
										29	0.2
										40	0.2

## Sheet: Fig. 5C
	Numbers of Ly6Chigh Monocytes
Days after pristane treatment	WT			Tank–/–			Tmem173–/– Tank–/–
0	6908.07	8288.82	13690.5	11428.5	13012		4456.84	6171.86	2724.46
1	279850	836463	264595	2.1435e+06	2.28455e+06	2.1504e+06	1.25593e+06	1.15971e+06	1.36038e+06
	Numbers of Neutrophils
Days after pristane treatment	WT			Tank–/–			Tmem173–/– Tank–/–
0	8.98049	0.91177	8.07738	46.8569	50.7468		1.55989	0.218484	0.435913
1	23815.2	173148	218026	340817	365528	248800	231091	202950	225823
	Numbers of pDC
Days after pristane treatment	WT			Tank–/–			Tmem173–/– Tank–/–
0	23476.6	20492.3	23712	16378.5	15939		33627.4	31398	14004.5
1	365642	438264	243326	1135464	1431328	1204908	877593	951738	1108866

## Sheet: Fig. 5D
	Ifnb (Relative expression)
Days after pristane treatment	WT			Tank–/–			Tmem173–/– Tank–/–
0	0.898676	0.939503	1.1844	1.076	1.0424	1.09181	0.926723	1.00232	0.916357
1	1.29467	1.47813	1.81501	6.0849	5.15204	6.34025	2.36301	1.79446	1.95309
	Isg15 (Relative expression)
Days after pristane treatment	WT			Tank–/–			Tmem173–/– Tank–/–
0	1.05052	0.945389	1.00689	1.23304	0.91309	0.911083	1.08452	1.23751	0.897895
1	3.80096	3.58828	5.43208	35.4578	17.18	36.0615	3.72432	3.70225	3.95346
	Cxcl10 (Relative expression)
Days after pristane treatment	WT			Tank–/–			Tmem173–/– Tank–/–
0	0.93785	1.0948	0.973938	1.70287	2.72112	1.72611	2.49608	1.7468	1.53842
1	23.638	30.4825	29.5475	107.762	101.281	96.1319	47.3558	40.1113	55.716
