# Supplementary material for: TANK prevents IFN-dependent fatal diffuse alveolar hemorrhage by suppressing DNA-cGAS aggregation
Source: Life Sci Alliance. 2021 Nov 24;5(2):e202101067. doi: 10.26508/lsa.202101067 (PMC8616552; doi:10.26508/lsa.202101067)
Supplement: Supplementary file 8 [file LSA-2021-01067_SdataF7.1.xlsx]

## Sheet: Fig. 7A
	cGAMP (pg/mg protein)
	WT			Tank–/–
UT	0.915552	1.12825	0.840522	0.35841	0.488523	0.61379
dsDNA	22.4044	25.0492	25.8784	55.1491	64.2514	68.6228

## Sheet: Fig. 7D
	cGAS puncta
	WT			Tank–/–
cGAS puncta per 100 cells	80.6452	125.123	136.62	255.947	175.829	175.781

## Sheet: Fig. 7E
	cGAS-Ub aggregates per 100 cells
	WT						Tank–/–
cGAS-Ub aggregates per 100 cells	134.139	112.827	127.138	107.744			187.64	139.806	338.514	313.839	181.522	167.148
